# Supplementary material for: Study on the influence of customers’ consumption intention in online food delivery service: Calorie label as the moderator variable
Source: PLoS One. 2025 Jun 26;20(6):e0326617. doi: 10.1371/journal.pone.0326617 (PMC12200688; doi:10.1371/journal.pone.0326617)
Supplement: S1 Data — Data from the questionnaire. (XLSX) [file pone.0326617.s001.xlsx]

## Sheet: Sheet1
Food1	Food2	Food3	Comment1	Comment2	Comment3	Photo1	Photo2	Photo3	Speed1	Speed2	Speed3	Packaging1	Packaging2	Packaging3	Intention1	Intention2	Intention3	Dessert1	Dessert2	Dessert3	Fried1	Fried2	Fried3	Homecooked1	Homecooked2	Homecooked3	Lightmeal1	Lightmeal2	Lightmeal3
4	4	4	5	4	4	3	4	4	4	4	4	4	4	4	5	4	4	5	5	5	3	2	3	4	5	5	2	2	2
2	2	2	2	3	3	3	3	4	4	4	4	3	3	4	3	4	4	5	5	5	3	3	3	4	5	4	1	2	2
5	5	4	5	5	4	5	5	5	5	5	5	1	1	3	5	5	5	4	4	4	3	3	3	3	4	4	2	2	2
5	5	5	4	4	5	3	3	5	4	4	5	3	2	2	3	3	3	4	4	5	3	3	3	4	4	5	3	3	2
4	3	5	3	3	4	4	2	4	4	4	4	2	2	4	5	5	5	3	3	3	3	3	3	4	4	3	1	1	2
5	5	5	5	5	5	5	5	5	5	5	5	5	5	5	5	5	5	4	4	4	4	4	4	4	4	4	3	2	3
5	5	4	5	5	5	3	3	4	5	5	5	2	2	4	5	4	4	3	3	4	3	3	4	5	5	5	2	2	2
5	5	5	3	4	4	3	2	3	5	5	5	1	2	3	5	5	4	3	4	4	1	2	2	4	5	4	2	2	3
5	5	5	5	5	5	5	5	5	5	5	5	5	5	5	5	5	5	4	4	4	4	4	4	4	4	4	2	3	2
3	3	4	4	4	4	4	4	4	4	4	4	4	4	4	4	4	4	4	5	4	3	3	4	4	4	5	3	2	2
4	4	5	5	4	4	3	3	4	3	3	4	1	2	2	5	4	4	4	4	4	4	4	4	4	5	5	2	2	2
5	5	5	5	5	5	5	5	5	5	5	5	5	5	5	5	5	5	3	3	4	3	3	3	5	5	5	1	2	2
5	5	5	4	5	5	5	2	5	5	3	5	2	1	5	5	5	4	3	4	4	4	3	4	4	4	4	2	2	2
4	4	4	4	4	5	4	4	4	4	4	4	4	4	4	4	4	4	5	4	4	1	1	2	3	4	4	3	2	2
4	4	4	4	4	5	3	3	4	4	4	5	3	2	4	3	4	4	4	4	4	4	4	4	4	4	3	1	1	2
5	5	5	2	2	2	3	1	5	5	5	5	1	1	5	5	4	5	4	5	4	2	2	2	4	5	4	3	3	3
5	5	5	4	4	4	4	3	5	5	4	3	3	4	5	4	4	4	4	4	4	3	3	3	5	5	4	3	3	2
4	5	5	5	4	4	5	4	5	4	4	4	3	4	3	4	4	5	5	5	5	3	3	2	4	5	5	3	3	2
4	4	4	4	4	4	4	4	4	4	4	4	4	4	4	4	4	4	4	4	5	3	4	3	4	4	4	3	2	2
5	5	5	5	5	5	5	3	5	5	5	5	3	3	5	5	5	4	3	4	4	3	3	4	5	4	5	3	3	3
4	4	4	4	4	4	3	3	4	4	4	4	2	3	4	4	3	4	5	5	3	4	4	4	4	5	4	2	2	3
5	5	5	3	4	5	5	4	5	4	5	3	2	3	3	5	5	5	4	4	4	3	4	3	4	4	4	3	4	4
4	4	4	5	4	4	5	3	4	5	5	5	2	3	3	4	3	4	4	4	4	2	3	4	5	5	4	3	4	4
5	4	4	5	5	5	5	4	5	5	4	5	1	2	4	4	4	5	3	3	4	3	3	3	5	5	5	1	1	2
5	4	5	4	5	4	5	3	5	5	4	5	3	4	3	5	4	5	3	4	4	2	2	3	5	4	4	3	2	3
5	5	4	5	5	5	5	5	5	4	5	4	1	3	4	5	5	5	4	5	4	4	5	4	4	4	5	2	3	3
5	5	5	3	3	3	5	5	5	5	5	5	1	3	5	5	5	4	4	4	4	3	3	3	5	5	5	3	3	2
5	4	4	4	4	4	4	3	4	4	4	4	5	4	4	3	3	4	3	3	4	3	3	2	5	5	4	3	3	3
4	4	4	3	4	3	5	4	4	4	4	5	5	4	4	5	4	5	3	4	4	2	2	3	3	4	4	1	2	4
5	5	5	5	5	5	5	4	5	5	4	4	3	4	4	5	5	4	5	4	4	3	3	3	4	4	5	3	3	3
3	3	4	4	3	4	3	3	3	4	4	4	2	1	2	4	4	4	5	4	4	3	4	4	5	5	4	4	4	2
5	4	4	4	4	4	4	4	4	3	3	4	3	2	2	3	3	4	4	4	5	2	3	2	4	5	5	4	4	3
5	4	5	5	5	5	5	3	5	5	4	4	2	2	3	4	3	4	3	3	3	3	3	2	4	4	3	3	4	3
5	4	5	4	5	5	3	2	5	5	5	4	1	2	2	5	5	4	5	5	5	5	5	5	5	5	4	5	5	5
4	4	5	4	4	4	3	3	4	4	3	4	2	2	4	3	3	4	5	4	4	3	3	2	5	4	4	4	4	2
5	5	4	4	5	3	5	4	5	5	5	4	2	3	3	5	5	4	4	4	4	4	4	4	4	4	4	3	3	3
5	5	4	3	2	3	5	5	5	5	2	5	1	2	2	5	5	5	4	4	5	3	3	3	4	4	5	3	3	3
4	4	4	4	4	4	4	4	4	4	4	4	4	4	4	4	4	4	5	5	4	4	3	3	5	4	4	3	3	4
4	5	3	4	4	5	4	2	5	4	4	5	1	2	3	4	3	3	5	5	5	3	3	3	5	5	4	5	5	5
1	5	5	5	5	5	1	1	3	5	5	5	3	2	2	5	5	5	4	4	4	3	3	3	4	4	4	4	4	4
4	5	4	4	4	5	4	4	4	4	5	4	4	4	4	5	4	4	5	5	5	5	3	3	4	5	5	3	4	3
3	5	5	4	4	4	4	3	4	4	3	5	2	2	3	4	3	3	5	5	5	4	3	3	5	5	5	4	3	2
5	5	5	5	5	5	4	5	5	4	5	5	3	4	4	5	5	4	4	4	4	4	4	4	4	4	4	2	2	2
4	5	5	5	5	5	4	5	5	5	5	5	2	3	3	5	5	5	4	4	5	3	3	4	4	5	3	4	4	3
4	4	4	4	4	4	3	3	5	5	5	5	1	2	3	5	5	4	4	5	5	4	4	3	5	4	4	4	4	2
5	5	5	4	3	3	4	3	5	5	4	4	3	3	3	4	3	3	4	4	4	3	3	3	5	5	5	3	3	2
5	5	5	4	4	4	3	3	5	5	5	5	3	3	4	5	3	4	3	3	4	3	3	3	4	5	4	3	3	3
5	5	4	5	4	4	5	4	5	5	4	4	3	3	4	5	5	4	3	4	4	4	3	4	5	4	5	3	3	3
4	4	4	4	4	4	4	3	4	4	4	4	2	3	3	4	4	4	5	4	4	3	3	4	4	4	5	3	3	2
5	5	5	5	3	4	4	3	5	5	4	5	1	3	4	3	4	5	4	4	5	1	4	4	4	4	5	2	3	2
5	5	5	5	5	5	5	5	5	5	3	4	5	5	5	5	5	5	5	5	5	4	3	3	5	5	4	4	4	4
5	5	5	4	4	4	4	3	5	5	4	5	1	1	4	4	5	5	4	4	5	4	3	3	4	4	5	3	2	4
4	3	4	3	4	4	4	4	3	4	4	4	4	4	3	4	4	4	3	3	3	4	3	3	5	4	4	4	3	4
3	4	3	5	5	5	1	3	4	5	5	5	1	3	3	3	3	3	5	5	5	3	2	2	4	5	5	3	3	2
4	4	5	5	5	5	4	5	5	5	4	5	5	4	4	5	4	5	5	4	4	4	5	4	5	4	4	2	3	3
5	4	5	4	5	5	2	2	5	5	5	4	1	1	1	5	5	4	5	5	5	1	2	2	4	5	5	2	2	2
5	5	5	5	5	5	3	5	5	5	5	5	5	5	5	5	5	5	5	5	5	4	2	4	5	4	5	4	4	4
5	4	5	5	4	5	4	4	5	5	3	4	1	2	3	4	4	5	5	5	5	2	3	4	4	5	5	3	3	3
4	5	3	1	4	4	2	4	3	4	3	3	4	3	4	3	4	4	4	4	4	3	4	3	4	4	4	3	3	2
5	5	5	5	3	3	4	3	4	5	5	5	1	1	3	5	5	4	4	4	5	3	3	3	4	4	5	3	3	3
4	5	5	4	4	5	4	4	5	5	5	5	2	2	4	5	5	5	5	5	5	3	3	3	4	5	5	4	5	4
5	5	5	5	3	3	5	4	5	5	5	5	2	3	3	3	3	4	3	4	3	3	3	3	5	5	4	3	3	4
5	5	5	5	5	4	2	2	4	4	4	4	1	2	2	5	5	4	4	4	4	4	4	4	5	5	5	4	4	3
5	5	5	4	5	5	5	4	5	5	4	4	4	5	4	5	5	5	3	3	4	5	3	2	5	4	4	4	4	4
5	4	5	5	4	4	2	2	4	5	4	4	2	3	4	5	4	3	3	4	4	4	5	4	5	4	5	4	3	4
5	5	5	5	5	5	5	5	5	5	5	5	5	5	5	5	5	4	3	3	4	3	3	4	5	5	4	1	1	5
3	4	5	3	4	4	4	3	5	4	5	4	2	3	4	5	4	5	5	5	4	2	3	3	5	5	4	3	2	3
4	5	5	5	5	4	5	4	5	4	5	4	5	5	4	4	5	4	5	4	5	4	4	3	5	4	5	4	5	4
5	4	4	4	5	4	3	2	5	5	4	4	1	1	3	5	5	5	4	4	5	3	2	2	4	4	5	3	3	4
3	5	5	3	4	5	5	3	5	5	5	5	3	2	2	5	5	5	3	3	3	3	4	4	5	5	5	3	3	4
5	5	4	5	4	5	5	4	5	4	5	5	2	4	5	5	4	5	4	4	4	2	3	3	5	5	5	1	2	4
5	3	4	3	4	4	4	4	4	4	4	5	4	4	4	5	4	4	3	3	4	3	2	3	4	4	3	3	3	3
5	4	5	4	4	4	4	3	5	4	4	4	2	2	3	4	4	4	3	4	4	3	3	3	4	4	5	4	4	2
4	4	4	4	5	5	3	3	4	4	4	4	4	4	4	3	4	4	4	4	4	2	3	2	4	4	4	4	4	3
3	4	4	2	3	3	3	3	3	3	3	3	2	2	2	3	3	3	4	4	5	3	3	4	4	4	5	3	4	3
5	5	5	5	5	5	5	5	5	5	5	5	5	5	5	5	5	5	4	4	4	5	5	5	5	5	5	5	5	5
5	3	5	4	4	4	3	2	4	5	5	5	2	2	2	4	4	4	3	3	4	3	4	3	5	5	4	4	4	2
4	4	3	4	3	4	4	4	4	3	4	4	5	5	5	4	5	4	3	4	4	4	3	4	3	4	4	3	3	4
4	5	5	5	5	5	4	4	5	5	5	4	3	3	3	5	5	5	4	5	5	3	3	4	4	4	5	3	3	3
4	5	5	4	4	4	5	4	5	4	5	5	3	4	4	4	4	4	4	5	5	4	3	3	4	5	5	3	3	4
5	5	4	5	4	5	3	3	5	5	5	5	3	3	3	5	5	4	3	3	3	3	3	3	3	4	4	5	5	5
4	4	4	4	4	4	4	4	3	3	3	3	3	3	3	3	4	4	5	4	5	3	5	5	5	4	5	4	4	4
5	5	4	2	1	4	5	5	4	5	1	1	1	1	4	4	4	5	3	3	3	5	4	4	3	4	3	3	4	3
4	4	3	4	3	4	3	3	3	4	4	4	2	2	2	4	4	4	5	4	4	4	4	3	5	4	4	4	3	2
3	3	4	3	3	3	4	4	4	4	4	5	4	4	4	4	4	4	4	4	4	3	4	3	4	4	4	3	4	4
4	5	5	5	5	4	4	2	4	4	5	5	2	3	3	5	4	4	5	5	5	3	3	2	5	5	5	3	3	4
2	2	2	2	2	2	5	5	5	5	5	5	5	4	4	5	4	4	5	5	5	4	3	4	5	5	5	4	4	3
5	5	5	4	5	5	5	4	5	5	5	5	1	5	5	5	5	4	4	4	4	3	3	4	4	4	4	5	5	5
5	5	5	4	5	4	4	3	5	4	4	5	4	4	4	5	5	4	4	4	5	3	3	3	4	4	5	4	3	4
5	5	5	5	5	4	4	4	5	5	5	5	2	3	4	4	4	4	5	5	5	3	5	5	5	5	5	3	3	4
4	5	5	5	5	4	5	3	4	4	5	4	3	3	3	4	5	5	3	3	4	2	3	3	3	4	4	2	4	3
5	5	5	4	5	5	5	5	5	5	5	5	3	4	3	5	5	4	5	3	5	4	4	4	4	3	4	2	2	2
5	5	5	5	5	5	5	5	5	4	4	5	3	4	3	5	5	4	4	4	4	3	3	4	4	4	4	1	1	1
5	5	5	5	5	5	4	5	5	4	5	4	3	4	3	5	5	4	4	5	5	3	2	2	4	5	5	1	1	1
5	4	5	5	5	5	4	4	4	5	4	4	3	4	3	5	5	5	5	5	5	3	3	3	5	5	5	1	1	1
4	5	4	4	5	4	5	5	5	4	5	4	2	4	4	5	4	5	5	5	4	3	3	4	5	5	4	3	4	4
4	5	4	5	4	4	3	3	4	4	5	4	2	2	4	3	4	4	4	4	4	4	3	3	4	4	4	3	4	4
4	4	4	4	4	4	4	4	4	4	4	4	4	4	4	4	4	4	5	4	3	4	4	4	5	4	3	4	4	4
5	5	5	4	4	5	4	4	4	5	5	5	2	3	3	4	4	4	5	4	4	2	3	3	4	4	4	2	2	3
4	3	4	4	4	4	4	4	4	4	5	5	5	4	5	4	4	5	4	4	4	4	4	4	3	5	5	4	4	5
5	5	5	4	4	4	5	4	5	4	5	4	1	1	2	4	4	4	3	3	4	4	3	3	5	5	5	1	2	4
4	5	5	2	4	5	4	3	4	5	4	5	1	1	3	4	4	4	3	4	4	2	3	3	4	4	4	4	2	4
4	5	5	4	4	4	5	3	4	5	5	5	2	1	4	5	5	5	5	4	4	3	3	3	4	4	5	5	5	5
5	5	4	5	5	5	4	4	5	5	5	5	3	4	4	4	4	4	4	4	5	4	2	1	5	4	5	3	3	2
5	5	5	4	5	5	4	5	5	5	4	5	3	4	4	5	5	5	4	4	3	4	2	3	4	4	3	1	1	1
4	5	5	5	5	4	5	4	5	4	4	5	2	3	4	4	5	5	4	4	4	3	3	4	4	4	4	3	4	4
5	4	4	5	4	5	4	4	3	5	4	3	5	4	4	3	4	4	3	3	4	3	1	2	5	4	4	4	3	4
5	5	5	5	5	5	5	4	5	5	5	5	2	3	3	4	5	5	3	4	4	3	4	4	5	4	4	3	3	4
5	5	5	5	5	5	5	4	5	5	5	5	2	3	3	5	5	5	5	5	5	4	2	2	5	5	5	4	3	4
5	5	5	5	4	5	2	3	5	5	5	5	3	4	5	2	3	3	4	4	5	5	5	4	4	4	5	3	3	3
4	5	5	5	5	5	3	3	3	5	5	5	1	1	5	4	4	4	3	3	3	2	3	3	5	4	4	4	4	4
4	5	5	5	4	4	4	3	5	5	5	5	2	2	2	4	4	4	5	5	5	4	3	4	4	5	4	4	4	2
4	5	4	4	4	5	3	3	4	4	5	4	2	2	4	3	4	4	5	4	4	4	5	4	5	5	4	3	4	4
4	4	4	4	4	4	4	4	4	4	4	4	4	4	4	4	4	4	4	4	4	4	4	4	4	4	4	4	4	4
5	5	5	4	4	4	4	4	4	5	5	5	2	3	3	3	4	4	3	3	4	2	2	2	5	5	5	2	2	3
4	3	4	2	4	5	4	4	4	4	5	5	5	4	5	5	5	5	3	4	4	4	3	4	5	5	4	4	4	5
5	5	5	4	4	4	5	4	5	4	5	4	1	1	2	3	4	4	4	4	4	4	4	4	4	4	4	1	2	4
4	5	5	5	5	5	4	3	4	5	4	5	1	1	3	5	5	5	3	3	4	2	3	3	4	4	5	4	2	4
4	5	5	4	5	5	5	3	4	5	5	5	2	1	4	5	5	5	3	4	4	3	3	3	5	4	4	5	5	5
5	5	4	5	5	4	4	4	5	5	5	5	3	4	4	5	3	4	3	4	3	4	3	3	4	4	3	4	4	2
5	5	5	5	4	5	4	5	5	5	4	5	3	4	4	5	5	5	5	5	5	4	4	4	5	5	5	1	1	1
4	5	5	5	5	5	5	4	5	4	4	5	2	3	4	5	5	5	5	5	4	3	3	2	5	5	4	3	4	4
5	4	4	5	5	5	4	4	3	5	4	3	5	4	4	4	4	4	4	4	5	3	5	4	4	4	5	4	3	4
5	5	5	5	4	5	5	4	5	5	5	5	2	3	3	5	4	4	3	3	4	3	3	4	5	5	5	3	3	4
5	5	5	5	5	5	5	4	5	5	5	5	2	3	3	5	5	5	3	4	4	4	5	5	4	5	5	4	5	4
5	5	5	5	4	4	2	3	5	5	5	5	3	4	5	5	5	5	3	3	4	5	4	4	5	4	4	3	3	3
4	5	5	5	5	5	3	3	3	5	5	5	1	1	5	4	4	4	5	5	4	2	2	2	4	4	5	4	4	4
4	5	5	5	5	5	4	3	5	5	5	5	2	2	2	3	4	4	4	4	4	4	4	4	4	4	4	4	4	2
5	5	4	5	5	5	3	5	5	5	4	3	2	3	3	5	4	5	5	5	5	2	2	2	5	4	5	2	2	3
5	5	4	5	5	4	4	5	4	4	5	2	2	3	4	4	4	4	3	3	3	3	3	3	5	4	5	3	3	3
5	5	4	5	4	5	5	5	5	5	5	5	5	5	3	4	4	5	4	4	4	5	5	5	5	5	4	5	5	5
5	5	4	4	4	4	5	4	5	5	5	4	2	3	3	4	4	4	3	3	4	3	3	3	4	4	4	4	3	4
5	5	4	4	4	5	5	5	5	5	2	5	1	2	2	5	5	4	3	4	4	1	1	2	4	4	5	2	2	4
4	4	4	5	5	5	4	4	4	4	4	4	4	4	4	4	5	4	4	5	4	4	4	4	4	5	4	4	3	4
4	5	3	4	4	4	4	2	5	4	4	5	1	2	3	5	4	5	5	5	5	2	2	2	5	5	5	2	2	4
5	5	5	4	4	4	1	1	3	5	5	5	3	2	2	5	5	5	3	3	4	3	5	4	4	4	4	2	3	3
4	5	4	4	5	5	4	4	4	4	5	4	4	4	4	5	4	4	4	5	4	4	3	3	4	5	4	4	3	4
4	5	5	3	5	4	4	3	4	4	3	5	2	2	3	4	4	5	3	3	4	3	3	4	5	5	5	3	3	4
5	5	5	4	5	5	5	5	4	5	4	3	1	2	1	4	4	5	3	3	4	2	2	2	5	5	5	4	3	3
4	4	5	4	5	4	4	5	4	4	3	2	2	3	2	4	4	4	3	4	3	3	2	3	4	4	4	3	2	4
5	5	5	3	3	3	4	5	5	5	5	4	1	1	1	3	3	3	4	4	5	1	1	2	4	4	5	1	1	2
4	5	5	4	5	3	3	5	5	5	4	4	3	4	3	5	4	4	5	5	4	4	4	4	5	5	4	4	4	3
4	4	4	5	5	4	5	5	4	5	4	4	3	4	3	3	4	4	5	5	4	2	2	3	5	5	4	3	3	3
4	4	5	5	5	5	4	5	5	4	4	4	2	2	2	5	5	5	3	3	4	2	2	2	3	4	4	3	3	2
1	5	5	5	4	5	4	5	5	5	5	5	3	4	3	3	3	3	3	3	4	3	3	3	5	4	4	4	4	4
4	3	3	5	5	5	5	5	3	4	3	4	2	3	3	5	5	5	4	4	4	4	4	3	4	4	5	5	5	1
4	5	4	4	5	4	5	5	5	5	4	4	4	3	3	5	5	5	4	5	5	5	5	4	4	5	5	5	5	2
5	5	5	4	5	4	4	5	5	5	5	4	3	5	2	5	4	4	5	5	5	4	4	3	5	5	4	5	5	3
5	5	4	5	5	5	5	5	5	5	3	5	3	2	3	5	5	4	4	4	4	5	5	4	4	4	4	5	5	2
4	5	5	4	5	4	4	5	5	5	5	5	5	3	4	5	5	5	3	3	4	3	2	2	5	5	5	4	4	5
5	4	4	5	5	5	4	5	5	5	3	5	2	4	4	4	4	4	3	4	4	4	4	3	5	4	4	4	4	2
5	4	4	5	5	4	4	5	4	4	5	5	2	4	3	5	4	4	3	3	4	3	3	4	4	3	4	3	3	4
5	5	5	4	4	4	5	5	3	4	5	5	1	2	3	5	5	5	3	4	4	3	3	3	4	4	5	3	3	3
5	5	5	2	3	3	5	5	5	5	5	5	5	5	5	5	5	4	5	4	4	5	5	5	5	4	5	2	2	1
4	3	4	5	5	5	4	4	4	1	2	2	4	4	4	4	4	4	3	4	3	4	4	4	5	4	4	2	1	1
5	4	4	4	4	5	4	4	4	4	4	4	4	4	4	3	4	4	4	4	4	5	4	4	4	4	4	2	3	2
5	5	5	5	5	5	5	5	5	5	4	5	3	5	3	5	4	5	3	4	4	3	3	3	5	4	4	2	2	1
4	4	4	5	5	4	4	4	4	4	4	4	4	4	4	4	4	4	4	4	4	4	4	4	4	4	4	4	4	5
5	5	5	5	5	5	4	5	5	5	5	4	1	3	3	4	4	5	3	3	4	3	2	3	4	3	4	2	2	3
5	5	5	4	4	5	5	5	5	5	5	5	5	5	5	4	4	4	5	5	5	5	5	5	5	5	5	3	2	3
5	5	4	5	5	4	5	5	5	5	5	5	5	5	5	5	5	4	5	5	5	5	5	5	3	4	4	3	2	2
4	4	4	5	5	5	4	4	5	4	3	5	3	3	2	5	4	5	3	3	3	3	3	3	5	4	4	2	2	2
5	5	4	5	5	4	5	5	4	5	5	5	1	1	1	5	4	4	4	3	4	3	4	3	4	5	4	2	3	3
4	5	4	4	4	4	4	5	4	4	4	4	4	4	4	4	4	4	2	3	2	2	2	2	3	4	4	1	2	2
5	5	4	5	5	4	5	5	5	5	5	5	3	5	3	3	4	4	5	5	5	3	3	3	3	4	5	1	1	2
4	4	5	5	4	4	4	4	4	4	4	4	4	4	4	2	4	4	4	4	4	4	4	4	4	3	4	4	4	4
5	5	5	5	5	5	5	5	5	5	5	5	5	5	4	5	5	5	2	2	2	2	2	2	4	3	4	2	2	2
4	4	5	5	5	4	3	3	4	5	4	3	3	3	3	4	5	5	4	4	4	4	4	4	4	4	4	2	3	3
5	5	5	4	4	4	5	5	2	5	5	3	2	3	2	4	5	4	5	5	5	3	3	3	5	5	5	3	3	3
5	5	5	5	5	4	5	5	5	5	5	5	5	4	4	5	5	5	3	3	3	3	3	4	4	3	4	2	3	4
5	5	5	5	5	4	5	5	5	5	5	5	4	5	4	3	3	4	5	4	4	2	2	3	5	4	4	2	2	4
5	5	5	5	5	5	5	5	5	5	5	5	3	5	3	5	5	5	3	3	3	3	3	3	5	4	5	2	2	3
5	5	5	4	4	5	5	5	5	5	3	5	3	5	3	5	5	5	5	5	5	5	5	5	5	5	4	2	3	2
4	4	4	4	3	3	5	5	3	4	3	4	2	2	2	5	4	4	3	3	3	4	4	3	4	5	4	3	2	2
3	3	3	5	5	4	3	4	3	5	4	3	2	3	2	5	5	5	3	4	3	3	3	3	5	4	4	2	2	2
3	5	4	5	5	5	3	5	3	3	3	3	1	2	2	5	5	5	3	3	3	3	3	3	4	3	4	2	1	1
4	5	4	5	5	5	3	4	3	4	3	3	3	3	3	4	4	4	3	3	3	1	1	2	3	4	4	2	2	2
5	5	5	5	5	5	5	5	5	5	3	5	2	3	3	5	4	5	5	5	5	4	3	3	5	5	5	2	1	2
5	5	5	4	4	3	5	5	5	5	4	5	3	2	3	4	4	5	4	4	5	3	3	2	4	4	5	1	1	1
5	5	5	5	5	4	5	5	5	5	5	5	5	4	4	5	4	4	3	3	3	1	1	1	4	5	4	2	2	3
5	5	5	5	5	4	4	5	5	5	4	5	2	3	3	4	4	4	3	4	4	3	3	4	3	4	4	2	2	2
5	5	5	5	5	5	5	5	5	5	5	5	5	4	4	5	5	5	3	3	3	2	1	3	4	3	3	2	2	1
5	5	5	4	4	4	5	5	5	5	5	5	5	3	4	4	4	4	5	5	5	1	1	1	5	5	5	2	1	1
5	5	5	5	5	5	5	5	5	5	5	5	5	5	4	5	5	5	5	4	4	3	3	3	5	4	4	2	3	2
5	5	5	5	5	5	3	4	4	4	4	4	2	2	2	4	5	4	3	4	4	4	3	3	3	4	4	2	2	1
5	5	4	4	4	4	4	5	5	5	5	5	3	5	4	3	5	4	4	4	4	4	4	4	4	4	4	4	4	5
5	5	4	4	5	4	5	5	5	5	4	5	3	5	4	4	5	4	4	4	5	5	5	5	4	4	3	2	2	3
4	2	3	4	4	4	3	3	3	2	3	2	4	2	2	5	5	5	3	3	3	3	2	3	3	4	3	3	2	3
5	4	4	4	4	4	3	5	5	5	4	5	3	4	4	3	4	4	3	3	4	3	3	4	3	3	4	3	2	2
4	4	4	4	3	3	3	4	3	4	3	3	2	3	3	4	5	4	3	3	4	3	3	4	3	4	4	2	2	2
5	5	5	4	4	4	3	4	3	4	3	4	2	3	3	5	4	4	4	3	3	3	3	3	4	3	3	2	3	3
5	5	4	5	5	5	3	3	3	3	3	4	3	3	3	2	3	3	4	4	4	4	4	4	3	4	4	1	2	2
5	5	5	4	4	4	4	5	3	4	4	3	2	4	3	4	4	4	4	3	3	4	4	3	4	4	5	1	1	2
5	4	4	4	4	4	4	4	4	3	4	3	1	2	2	5	4	4	4	3	3	4	3	4	4	4	5	2	2	1
5	5	5	5	5	5	4	5	5	5	4	5	4	5	4	4	5	4	5	5	5	3	3	3	4	5	4	2	2	2
4	4	4	3	3	3	4	4	4	4	4	4	4	4	3	4	5	5	4	4	4	3	3	4	5	4	4	1	1	1
5	5	5	4	4	4	4	5	4	4	3	3	2	4	4	5	4	5	4	3	3	3	3	4	4	5	4	2	2	2
4	4	5	5	5	5	4	4	4	4	3	3	2	4	4	4	5	5	4	4	3	4	4	4	4	4	3	2	1	2
4	4	4	5	4	4	3	4	3	5	4	4	2	2	2	4	5	5	3	3	4	3	3	4	4	3	4	1	1	1
5	5	4	4	5	5	4	5	5	5	5	5	2	2	2	4	4	4	4	4	3	4	4	3	4	4	3	2	2	3
5	5	5	3	3	3	4	5	4	5	5	4	1	2	2	4	4	3	3	3	3	3	3	3	3	3	3	2	2	2
4	5	5	3	4	4	4	5	4	4	4	5	3	2	2	5	4	5	5	4	5	5	4	4	4	4	5	2	2	1
3	3	3	4	5	5	3	3	3	3	3	3	3	3	3	5	5	5	3	3	3	3	3	3	3	3	3	2	1	1
4	3	3	5	5	5	3	4	3	3	2	4	4	3	3	5	5	5	3	4	4	4	3	3	3	4	4	2	2	1
2	4	3	4	4	4	2	4	4	5	4	3	1	2	2	5	4	5	4	4	4	3	3	3	4	4	4	3	2	2
5	5	5	4	5	5	5	5	5	5	5	5	5	5	4	3	4	4	5	4	5	5	4	5	5	4	5	2	1	1
4	4	4	3	5	5	4	4	4	4	3	4	3	3	3	3	3	3	4	4	4	3	3	3	3	4	4	1	1	2
4	5	4	4	5	5	5	4	5	5	3	5	1	3	2	5	5	5	4	5	4	4	3	3	4	5	4	1	2	2
5	5	5	4	4	4	1	2	1	5	5	5	1	1	1	2	1	1	5	5	4	1	1	2	5	5	4	1	1	2
5	5	5	4	3	4	4	5	4	5	4	4	2	1	2	4	5	5	5	4	4	4	3	4	3	4	4	2	2	1
4	5	5	4	4	4	3	4	4	5	5	5	1	2	2	4	4	4	3	3	5	3	3	2	4	4	3	2	2	2
4	4	4	5	4	4	3	3	4	5	5	4	1	1	1	5	5	5	5	4	4	1	1	1	4	4	4	1	1	1
4	4	4	5	3	3	3	4	4	4	4	3	2	3	3	4	4	4	3	3	3	3	3	4	3	3	4	2	2	2
4	5	5	4	3	3	2	2	4	5	3	4	1	2	2	4	4	4	4	4	4	2	1	2	4	4	4	2	1	2
5	5	5	5	4	4	5	5	4	5	5	4	3	1	2	5	4	4	4	5	5	1	1	1	4	5	5	1	1	1
3	3	3	2	5	5	4	3	4	4	3	3	4	4	4	5	5	5	3	3	3	3	3	3	3	3	4	2	2	3
5	4	4	5	5	5	2	5	4	5	3	4	1	2	2	5	4	4	5	3	3	4	3	3	5	4	4	2	2	2
5	5	5	5	5	4	4	5	5	5	5	5	3	5	4	3	3	3	5	5	4	4	4	4	4	5	4	2	2	1
5	5	5	4	4	4	5	5	4	5	5	3	3	4	3	5	5	4	3	3	3	3	3	3	4	4	5	2	1	1
5	5	5	5	4	5	4	5	4	3	4	3	2	3	3	5	5	5	4	5	5	4	3	3	4	4	5	2	1	1
5	5	4	4	4	5	5	5	3	5	5	4	2	3	3	4	4	4	4	3	3	4	3	3	3	3	4	2	1	2
4	5	5	5	5	4	4	5	5	5	5	4	2	4	3	3	3	3	5	4	4	3	2	3	3	4	4	1	2	2
